# Supplementary material for: Urine Cell-Free DNA Integrity as a Marker for Early Prostate Cancer Diagnosis: A Pilot Study
Source: Biomed Res Int. 2013 Feb 13;2013:270457. doi: 10.1155/2013/270457 (PMC3586456; doi:10.1155/2013/270457)
Supplement: Supplementary file 1 — Supplementary Table: Remarks to MIQE checklist. Supplementary Figure: Receiver operating characteristic (ROC) curve analysis of total urine cell free DNA quantified with Nanodrop ND-1000. [file 270457.f1.xls]

## Sheet: Sheet1
ITEM TO CHECK	IMPORTANCE	CHECKLIST	notes
EXPERIMENTAL DESIGN
Definition of experimental and control groups	E	x
Number within each group	E	x
Assay carried out by core lab or investigator's lab?	D	x
Acknowledgement of authors' contributions	D	x	data not shown
SAMPLE
Description	E	x
Volume/mass of sample processed	D	x
Microdissection or macrodissection	E		not necessary information for this type of study
Processing procedure	E	x
If frozen - how and how quickly?	E	x	all the samples are frozen immediatly
If fixed - with what, how quickly?	E	x	not necessary information for this type of study
Sample storage conditions and duration (especially for FFPE samples)	E	x
NUCLEIC ACID EXTRACTION
Procedure and/or instrumentation	E	x
Name of kit and details of any modifications	E	x
Source of additional reagents used	D	x	no additional reagents were used
Details of DNase or RNAse treatment	E	x	no RNAse treatment was done
Contamination assessment (DNA or RNA)	E	x	no contamination was found
Nucleic acid quantification	E	x
Instrument and method	E	x
Purity (A260/A280)	D	x	data not shown
Yield	D	x	data not shown
RNA integrity method/instrument	E		not necessary information for this type of study
RIN/RQI or Cq of 3' and 5' transcripts	E		not necessary information for this type of study
Electrophoresis traces	D		not necessary information for this type of study
Inhibition testing (Cq dilutions, spike or other)	E		not necessary information for this type of study
REVERSE TRANSCRIPTION
Complete reaction conditions	E		not necessary information for this type of study
Amount of RNA and reaction volume	E		not necessary information for this type of study
Priming oligonucleotide (if using GSP) and concentration	E		not necessary information for this type of study
Reverse transcriptase and concentration	E		not necessary information for this type of study
Temperature and time	E		not necessary information for this type of study
Manufacturer of reagents and catalogue numbers	D		not necessary information for this type of study
Cqs with and without RT	D*		not necessary information for this type of study
Storage conditions of cDNA	D		not necessary information for this type of study
qPCR TARGET INFORMATION
If multiplex, efficiency and LOD of each assay.	E		not necessary information for this type of study
Sequence accession number	E	x	data not shown
Location of amplicon	D	x
Amplicon length	E	x
In silico specificity screen (BLAST, etc)	E	x	data not shown
Pseudogenes, retropseudogenes or other homologs?	D		not necessary information for this type of study
Sequence alignment	D		not necessary information for this type of study
Secondary structure analysis of amplicon	D		not necessary information for this type of study
Location of each primer by exon or intron (if applicable)	E		not necessary information for this type of study
What splice variants are targeted?	E		not necessary information for this type of study
qPCR OLIGONUCLEOTIDES
Primer sequences	E	x
RTPrimerDB Identification Number	D		not done
Probe sequences	D**		not necessary information for this type of study
Location and identity of any modifications	E	x
Manufacturer of oligonucleotides	D	x	data not shown
Purification method	D	x	data not shown
qPCR PROTOCOL
Complete reaction conditions	E	x
Reaction volume and amount of cDNA/DNA	E	x
Primer, (probe), Mg++ and dNTP concentrations	E	x	data not shown
Polymerase identity and concentration	E	x	data not shown
Buffer/kit identity and manufacturer	E	x	data not shown
Exact chemical constitution of the buffer	D	x	data not shown
Additives (SYBR Green I, DMSO, etc.)	E	x	data not shown
Manufacturer of plates/tubes and catalog number	D	x	data not shown
Complete thermocycling parameters	E	x
Reaction setup (manual/robotic)	D	x	data not shown
Manufacturer of qPCR instrument	E	x
qPCR VALIDATION
Evidence of optimisation (from gradients)	D	x	data not shown
Specificity (gel, sequence, melt, or digest)	E	x	data not shown
For SYBR Green I, Cq of the NTC	E	x	data not shown
Standard curves with slope and y-intercept	E	x	data not shown
PCR efficiency calculated from slope	E	x	data not shown
Confidence interval for PCR efficiency or standard error	D	x	data not shown
r2 of standard curve	E	x	data not shown
Linear dynamic range	E	x	data not shown
Cq variation at lower limit	E	x	data not shown
Confidence intervals throughout range	D	x	data not shown
Evidence for limit of detection	E	x	data not shown
If multiplex, efficiency and LOD of each assay.	E		not necessary information for this type of study
DATA ANALYSIS
qPCR analysis program (source, version)	E	x
Cq method determination	E	x
Outlier identification and disposition	E	x
Results of NTCs	E	x	data not shown
Justification of number and choice of reference genes	E		not necessary information for this type of study
Description of normalisation method	E	x	data not shown
Number and concordance of biological replicates	D	x
Number and stage (RT or qPCR) of technical replicates	E	x
Repeatability (intra-assay variation)	E	x
Reproducibility (inter-assay variation, %CV)	D	x
Power analysis	D		preliminary study
Statistical methods for result significance	E	x	data not shown
Software (source, version)	E	x	data not shown
Cq or raw data submission using RDML	D	x	data not shown
Table 1. MIQE checklist for authors, reviewers and editors. All essential information (E) must be submitted with the manuscript. Desirable
information (D) should be submitted if available. If using primers obtained from RTPrimerDB, information on qPCR target, oligonucleotides,
protocols and validation is available from that source.
*: Assessing the absence of DNA using a no RT assay is essential when first extracting RNA. Once the sample has been validated as
RDNA-free, inclusion of a no-RT control is desirable, but no longer essential.
**: Disclosure of the probe sequence is highly desirable and strongly encouraged. However, since not all commercial pre-designed assay
vendors provide this information, it cannot be an essential requirement. Use of such assays is advised against.
